# Supplementary material for: Cell Painting PLUS: An Iterative Staining‐Elution Protocol for High‐Content Phenotypic Screenings
Source: Curr Protoc. 2026 Apr 27;6:e70368. doi: 10.1002/cpz1.70368 (PMC13112130; doi:10.1002/cpz1.70368)
Supplement: Supplementary file 2 — Supporting Information Table 3: Harmony features and feature categories [file CPZ1-6-0-s001.xlsx]

## Sheet: Harmony CPP features
Harmony CPP features
AbsoluteCellNumber = Cells total number
Cells - Position_Cell_NeighborContactArea Contact Area with Neighbors [%]
Cells - Number of Nucleoli- per Cell
Cells - Morphology_Nucleus Area [ÂµmÂ²]
Cells - Morphology_Nucleus Roundness
Cells - Morphology_Nucleus Width [Âµm]
Cells - Morphology_Nucleus Length [Âµm]
Cells - Morphology_Nucleus Ratio Width to Length
Cells - Morphology_Cell Area [ÂµmÂ²]
Cells - Morphology_Cell Roundness
Cells - Morphology_Cell Width [Âµm]
Cells - Morphology_Cell Length [Âµm]
Cells - Morphology_Cell Ratio Width to Length
Cells - Morphology_STAR_Nucleus_HOECHST 33342_2 Symmetry 02
Cells - Morphology_STAR_Nucleus_HOECHST 33342_2 Symmetry 03
Cells - Morphology_STAR_Nucleus_HOECHST 33342_2 Symmetry 04
Cells - Morphology_STAR_Nucleus_HOECHST 33342_2 Symmetry 05
Cells - Morphology_STAR_Nucleus_HOECHST 33342_2 Symmetry 12
Cells - Morphology_STAR_Nucleus_HOECHST 33342_2 Symmetry 13
Cells - Morphology_STAR_Nucleus_HOECHST 33342_2 Symmetry 14
Cells - Morphology_STAR_Nucleus_HOECHST 33342_2 Symmetry 15
Cells - Morphology_STAR_Nucleus_HOECHST 33342_2 Threshold Compactness 30%
Cells - Morphology_STAR_Nucleus_HOECHST 33342_2 Threshold Compactness 40%
Cells - Morphology_STAR_Nucleus_HOECHST 33342_2 Threshold Compactness 50%
Cells - Morphology_STAR_Nucleus_HOECHST 33342_2 Threshold Compactness 60%
Cells - Morphology_STAR_Nucleus_HOECHST 33342_2 Axial Small Length
Cells - Morphology_STAR_Nucleus_HOECHST 33342_2 Axial Length Ratio
Cells - Morphology_STAR_Nucleus_HOECHST 33342_2 Radial Mean
Cells - Morphology_STAR_Nucleus_HOECHST 33342_2 Radial Relative Deviation
Cells - Morphology_STAR_Nucleus_HOECHST 33342_2 Profile 1/2
Cells - Morphology_STAR_Nucleus_HOECHST 33342_2 Profile 2/2
Cells - Morphology_STAR_Nucleus_Alexa 488 Symmetry 02
Cells - Morphology_STAR_Nucleus_Alexa 488 Symmetry 03
Cells - Morphology_STAR_Nucleus_Alexa 488 Symmetry 04
Cells - Morphology_STAR_Nucleus_Alexa 488 Symmetry 05
Cells - Morphology_STAR_Nucleus_Alexa 488 Symmetry 12
Cells - Morphology_STAR_Nucleus_Alexa 488 Symmetry 13
Cells - Morphology_STAR_Nucleus_Alexa 488 Symmetry 14
Cells - Morphology_STAR_Nucleus_Alexa 488 Symmetry 15
Cells - Morphology_STAR_Nucleus_Alexa 488 Threshold Compactness 30%
Cells - Morphology_STAR_Nucleus_Alexa 488 Threshold Compactness 40%
Cells - Morphology_STAR_Nucleus_Alexa 488 Threshold Compactness 50%
Cells - Morphology_STAR_Nucleus_Alexa 488 Threshold Compactness 60%
Cells - Morphology_STAR_Nucleus_Alexa 488 Axial Small Length
Cells - Morphology_STAR_Nucleus_Alexa 488 Axial Length Ratio
Cells - Morphology_STAR_Nucleus_Alexa 488 Radial Mean
Cells - Morphology_STAR_Nucleus_Alexa 488 Radial Relative Deviation
Cells - Morphology_STAR_Nucleus_Alexa 488 Profile 1/2
Cells - Morphology_STAR_Nucleus_Alexa 488 Profile 2/2
Cells - Morphology_STAR_Cytoplasm_Alexa 488 Symmetry 02
Cells - Morphology_STAR_Cytoplasm_Alexa 488 Symmetry 03
Cells - Morphology_STAR_Cytoplasm_Alexa 488 Symmetry 04
Cells - Morphology_STAR_Cytoplasm_Alexa 488 Symmetry 05
Cells - Morphology_STAR_Cytoplasm_Alexa 488 Symmetry 12
Cells - Morphology_STAR_Cytoplasm_Alexa 488 Symmetry 13
Cells - Morphology_STAR_Cytoplasm_Alexa 488 Symmetry 14
Cells - Morphology_STAR_Cytoplasm_Alexa 488 Symmetry 15
Cells - Morphology_STAR_Cytoplasm_Alexa 488 Threshold Compactness 30%
Cells - Morphology_STAR_Cytoplasm_Alexa 488 Threshold Compactness 40%
Cells - Morphology_STAR_Cytoplasm_Alexa 488 Threshold Compactness 50%
Cells - Morphology_STAR_Cytoplasm_Alexa 488 Threshold Compactness 60%
Cells - Morphology_STAR_Cytoplasm_Alexa 488 Axial Small Length
Cells - Morphology_STAR_Cytoplasm_Alexa 488 Axial Length Ratio
Cells - Morphology_STAR_Cytoplasm_Alexa 488 Radial Mean
Cells - Morphology_STAR_Cytoplasm_Alexa 488 Radial Relative Deviation
Cells - Morphology_STAR_Cytoplasm_Alexa 488 Profile 1/2
Cells - Morphology_STAR_Cytoplasm_Alexa 488 Profile 2/2
Cells - Morphology_STAR_Cytoplasm_Alexa 647 Symmetry 02
Cells - Morphology_STAR_Cytoplasm_Alexa 647 Symmetry 03
Cells - Morphology_STAR_Cytoplasm_Alexa 647 Symmetry 04
Cells - Morphology_STAR_Cytoplasm_Alexa 647 Symmetry 05
Cells - Morphology_STAR_Cytoplasm_Alexa 647 Symmetry 12
Cells - Morphology_STAR_Cytoplasm_Alexa 647 Symmetry 13
Cells - Morphology_STAR_Cytoplasm_Alexa 647 Symmetry 14
Cells - Morphology_STAR_Cytoplasm_Alexa 647 Symmetry 15
Cells - Morphology_STAR_Cytoplasm_Alexa 647 Threshold Compactness 30%
Cells - Morphology_STAR_Cytoplasm_Alexa 647 Threshold Compactness 40%
Cells - Morphology_STAR_Cytoplasm_Alexa 647 Threshold Compactness 50%
Cells - Morphology_STAR_Cytoplasm_Alexa 647 Threshold Compactness 60%
Cells - Morphology_STAR_Cytoplasm_Alexa 647 Axial Small Length
Cells - Morphology_STAR_Cytoplasm_Alexa 647 Axial Length Ratio
Cells - Morphology_STAR_Cytoplasm_Alexa 647 Radial Mean
Cells - Morphology_STAR_Cytoplasm_Alexa 647 Radial Relative Deviation
Cells - Morphology_STAR_Cytoplasm_Alexa 647 Profile 1/2
Cells - Morphology_STAR_Cytoplasm_Alexa 647 Profile 2/2
Cells - Morphology_STAR_Cytoplasm_HOECHST 33342 Symmetry 02
Cells - Morphology_STAR_Cytoplasm_HOECHST 33342 Symmetry 03
Cells - Morphology_STAR_Cytoplasm_HOECHST 33342 Symmetry 04
Cells - Morphology_STAR_Cytoplasm_HOECHST 33342 Symmetry 05
Cells - Morphology_STAR_Cytoplasm_HOECHST 33342 Symmetry 12
Cells - Morphology_STAR_Cytoplasm_HOECHST 33342 Symmetry 13
Cells - Morphology_STAR_Cytoplasm_HOECHST 33342 Symmetry 14
Cells - Morphology_STAR_Cytoplasm_HOECHST 33342 Symmetry 15
Cells - Morphology_STAR_Cytoplasm_HOECHST 33342 Threshold Compactness 30%
Cells - Morphology_STAR_Cytoplasm_HOECHST 33342 Threshold Compactness 40%
Cells - Morphology_STAR_Cytoplasm_HOECHST 33342 Threshold Compactness 50%
Cells - Morphology_STAR_Cytoplasm_HOECHST 33342 Threshold Compactness 60%
Cells - Morphology_STAR_Cytoplasm_HOECHST 33342 Axial Small Length
Cells - Morphology_STAR_Cytoplasm_HOECHST 33342 Axial Length Ratio
Cells - Morphology_STAR_Cytoplasm_HOECHST 33342 Radial Mean
Cells - Morphology_STAR_Cytoplasm_HOECHST 33342 Radial Relative Deviation
Cells - Morphology_STAR_Cytoplasm_HOECHST 33342 Profile 1/2
Cells - Morphology_STAR_Cytoplasm_HOECHST 33342 Profile 2/2
Cells - Morphology_STAR_Cytoplasm_Alexa 488_2 Symmetry 02
Cells - Morphology_STAR_Cytoplasm_Alexa 488_2 Symmetry 03
Cells - Morphology_STAR_Cytoplasm_Alexa 488_2 Symmetry 04
Cells - Morphology_STAR_Cytoplasm_Alexa 488_2 Symmetry 05
Cells - Morphology_STAR_Cytoplasm_Alexa 488_2 Symmetry 12
Cells - Morphology_STAR_Cytoplasm_Alexa 488_2 Symmetry 13
Cells - Morphology_STAR_Cytoplasm_Alexa 488_2 Symmetry 14
Cells - Morphology_STAR_Cytoplasm_Alexa 488_2 Symmetry 15
Cells - Morphology_STAR_Cytoplasm_Alexa 488_2 Threshold Compactness 30%
Cells - Morphology_STAR_Cytoplasm_Alexa 488_2 Threshold Compactness 40%
Cells - Morphology_STAR_Cytoplasm_Alexa 488_2 Threshold Compactness 50%
Cells - Morphology_STAR_Cytoplasm_Alexa 488_2 Threshold Compactness 60%
Cells - Morphology_STAR_Cytoplasm_Alexa 488_2 Axial Small Length
Cells - Morphology_STAR_Cytoplasm_Alexa 488_2 Axial Length Ratio
Cells - Morphology_STAR_Cytoplasm_Alexa 488_2 Radial Mean
Cells - Morphology_STAR_Cytoplasm_Alexa 488_2 Radial Relative Deviation
Cells - Morphology_STAR_Cytoplasm_Alexa 488_2 Profile 1/2
Cells - Morphology_STAR_Cytoplasm_Alexa 488_2 Profile 2/2
Cells - Morphology_STAR_Cytoplasm_Alexa 568_2 Symmetry 02
Cells - Morphology_STAR_Cytoplasm_Alexa 568_2 Symmetry 03
Cells - Morphology_STAR_Cytoplasm_Alexa 568_2 Symmetry 04
Cells - Morphology_STAR_Cytoplasm_Alexa 568_2 Symmetry 05
Cells - Morphology_STAR_Cytoplasm_Alexa 568_2 Symmetry 12
Cells - Morphology_STAR_Cytoplasm_Alexa 568_2 Symmetry 13
Cells - Morphology_STAR_Cytoplasm_Alexa 568_2 Symmetry 14
Cells - Morphology_STAR_Cytoplasm_Alexa 568_2 Symmetry 15
Cells - Morphology_STAR_Cytoplasm_Alexa 568_2 Threshold Compactness 30%
Cells - Morphology_STAR_Cytoplasm_Alexa 568_2 Threshold Compactness 40%
Cells - Morphology_STAR_Cytoplasm_Alexa 568_2 Threshold Compactness 50%
Cells - Morphology_STAR_Cytoplasm_Alexa 568_2 Threshold Compactness 60%
Cells - Morphology_STAR_Cytoplasm_Alexa 568_2 Axial Small Length
Cells - Morphology_STAR_Cytoplasm_Alexa 568_2 Axial Length Ratio
Cells - Morphology_STAR_Cytoplasm_Alexa 568_2 Radial Mean
Cells - Morphology_STAR_Cytoplasm_Alexa 568_2 Radial Relative Deviation
Cells - Morphology_STAR_Cytoplasm_Alexa 568_2 Profile 1/2
Cells - Morphology_STAR_Cytoplasm_Alexa 568_2 Profile 2/2
Cells - Morphology_STAR_Cytoplasm_Alexa 647_2 Symmetry 02
Cells - Morphology_STAR_Cytoplasm_Alexa 647_2 Symmetry 03
Cells - Morphology_STAR_Cytoplasm_Alexa 647_2 Symmetry 04
Cells - Morphology_STAR_Cytoplasm_Alexa 647_2 Symmetry 05
Cells - Morphology_STAR_Cytoplasm_Alexa 647_2 Symmetry 12
Cells - Morphology_STAR_Cytoplasm_Alexa 647_2 Symmetry 13
Cells - Morphology_STAR_Cytoplasm_Alexa 647_2 Symmetry 14
Cells - Morphology_STAR_Cytoplasm_Alexa 647_2 Symmetry 15
Cells - Morphology_STAR_Cytoplasm_Alexa 647_2 Threshold Compactness 30%
Cells - Morphology_STAR_Cytoplasm_Alexa 647_2 Threshold Compactness 40%
Cells - Morphology_STAR_Cytoplasm_Alexa 647_2 Threshold Compactness 50%
Cells - Morphology_STAR_Cytoplasm_Alexa 647_2 Threshold Compactness 60%
Cells - Morphology_STAR_Cytoplasm_Alexa 647_2 Axial Small Length
Cells - Morphology_STAR_Cytoplasm_Alexa 647_2 Axial Length Ratio
Cells - Morphology_STAR_Cytoplasm_Alexa 647_2 Radial Mean
Cells - Morphology_STAR_Cytoplasm_Alexa 647_2 Radial Relative Deviation
Cells - Morphology_STAR_Cytoplasm_Alexa 647_2 Profile 1/2
Cells - Morphology_STAR_Cytoplasm_Alexa 647_2 Profile 2/2
Cells - Intensity_Nucleus_HOECHST 33342_2 Mean
Cells - Intensity_Nucleus_HOECHST 33342_2 StdDev
Cells - Intensity_Nucleus_HOECHST 33342_2 Median
Cells - Intensity_Nucleus_HOECHST 33342_2 Maximum
Cells - Intensity_Nucleus_HOECHST 33342_2 Minimum
Cells - Intensity_Nucleus_HOECHST 33342_2 Sum
Cells - Intensity_Nucleus_HOECHST 33342_2 CV [%]
Cells - Intensity_Nucleus_HOECHST 33342_2 Quantile 75%
Cells - Intensity_Nucleus_HOECHST 33342_2 Contrast
Cells - Intensity_Nucleus_Alexa 488 Mean
Cells - Intensity_Nucleus_Alexa 488 StdDev
Cells - Intensity_Nucleus_Alexa 488 Median
Cells - Intensity_Nucleus_Alexa 488 Maximum
Cells - Intensity_Nucleus_Alexa 488 Minimum
Cells - Intensity_Nucleus_Alexa 488 Sum
Cells - Intensity_Nucleus_Alexa 488 CV [%]
Cells - Intensity_Nucleus_Alexa 488 Quantile 75%
Cells - Intensity_Nucleus_Alexa 488 Contrast
Cells - Intensity_Cytoplasm_Alexa 488 Mean
Cells - Intensity_Cytoplasm_Alexa 488 StdDev
Cells - Intensity_Cytoplasm_Alexa 488 Median
Cells - Intensity_Cytoplasm_Alexa 488 Maximum
Cells - Intensity_Cytoplasm_Alexa 488 Minimum
Cells - Intensity_Cytoplasm_Alexa 488 Sum
Cells - Intensity_Cytoplasm_Alexa 488 CV [%]
Cells - Intensity_Cytoplasm_Alexa 488 Quantile 75%
Cells - Intensity_Cytoplasm_Alexa 488 Contrast
Cells - Intensity_Cytoplasm_Alexa 647 Mean
Cells - Intensity_Cytoplasm_Alexa 647 StdDev
Cells - Intensity_Cytoplasm_Alexa 647 Median
Cells - Intensity_Cytoplasm_Alexa 647 Maximum
Cells - Intensity_Cytoplasm_Alexa 647 Minimum
Cells - Intensity_Cytoplasm_Alexa 647 Sum
Cells - Intensity_Cytoplasm_Alexa 647 CV [%]
Cells - Intensity_Cytoplasm_Alexa 647 Quantile 75%
Cells - Intensity_Cytoplasm_Alexa 647 Contrast
Cells - Intensity_RingRegion_Alexa 647 Mean
Cells - Intensity_RingRegion_Alexa 647 StdDev
Cells - Intensity_RingRegion_Alexa 647 Median
Cells - Intensity_RingRegion_Alexa 647 Maximum
Cells - Intensity_RingRegion_Alexa 647 Minimum
Cells - Intensity_RingRegion_Alexa 647 Sum
Cells - Intensity_RingRegion_Alexa 647 CV [%]
Cells - Intensity_RingRegion_Alexa 647 Quantile 75%
Cells - Intensity_RingRegion_Alexa 647 Contrast
Cells - Intensity_Cytoplasm_HOECHST 33342 Mean
Cells - Intensity_Cytoplasm_HOECHST 33342 StdDev
Cells - Intensity_Cytoplasm_HOECHST 33342 Median
Cells - Intensity_Cytoplasm_HOECHST 33342 Maximum
Cells - Intensity_Cytoplasm_HOECHST 33342 Minimum
Cells - Intensity_Cytoplasm_HOECHST 33342 Sum
Cells - Intensity_Cytoplasm_HOECHST 33342 CV [%]
Cells - Intensity_Cytoplasm_HOECHST 33342 Quantile 75%
Cells - Intensity_Cytoplasm_HOECHST 33342 Contrast
Cells - Intensity_RingRegion_HOECHST 33342 Mean
Cells - Intensity_RingRegion_HOECHST 33342 StdDev
Cells - Intensity_RingRegion_HOECHST 33342 Median
Cells - Intensity_RingRegion_HOECHST 33342 Maximum
Cells - Intensity_RingRegion_HOECHST 33342 Minimum
Cells - Intensity_RingRegion_HOECHST 33342 Sum
Cells - Intensity_RingRegion_HOECHST 33342 CV [%]
Cells - Intensity_RingRegion_HOECHST 33342 Quantile 75%
Cells - Intensity_RingRegion_HOECHST 33342 Contrast
Cells - Intensity_MembraneRegion_HOECHST 33342 Mean
Cells - Intensity_MembraneRegion_HOECHST 33342 StdDev
Cells - Intensity_MembraneRegion_HOECHST 33342 Median
Cells - Intensity_MembraneRegion_HOECHST 33342 Maximum
Cells - Intensity_MembraneRegion_HOECHST 33342 Minimum
Cells - Intensity_MembraneRegion_HOECHST 33342 Sum
Cells - Intensity_MembraneRegion_HOECHST 33342 CV [%]
Cells - Intensity_MembraneRegion_HOECHST 33342 Quantile 75%
Cells - Intensity_MembraneRegion_HOECHST 33342 Contrast
Cells - Intensity_Cytoplasm_Alexa 488_2 Mean
Cells - Intensity_Cytoplasm_Alexa 488_2 StdDev
Cells - Intensity_Cytoplasm_Alexa 488_2 Median
Cells - Intensity_Cytoplasm_Alexa 488_2 Maximum
Cells - Intensity_Cytoplasm_Alexa 488_2 Minimum
Cells - Intensity_Cytoplasm_Alexa 488_2 Sum
Cells - Intensity_Cytoplasm_Alexa 488_2 CV [%]
Cells - Intensity_Cytoplasm_Alexa 488_2 Quantile 75%
Cells - Intensity_Cytoplasm_Alexa 488_2 Contrast
Cells - Intensity_RingRegion_Alexa 488_2 Mean
Cells - Intensity_RingRegion_Alexa 488_2 StdDev
Cells - Intensity_RingRegion_Alexa 488_2 Median
Cells - Intensity_RingRegion_Alexa 488_2 Maximum
Cells - Intensity_RingRegion_Alexa 488_2 Minimum
Cells - Intensity_RingRegion_Alexa 488_2 Sum
Cells - Intensity_RingRegion_Alexa 488_2 CV [%]
Cells - Intensity_RingRegion_Alexa 488_2 Quantile 75%
Cells - Intensity_RingRegion_Alexa 488_2 Contrast
Cells - Intensity_MembraneRegion_Alexa 488_2 Mean
Cells - Intensity_MembraneRegion_Alexa 488_2 StdDev
Cells - Intensity_MembraneRegion_Alexa 488_2 Median
Cells - Intensity_MembraneRegion_Alexa 488_2 Maximum
Cells - Intensity_MembraneRegion_Alexa 488_2 Minimum
Cells - Intensity_MembraneRegion_Alexa 488_2 Sum
Cells - Intensity_MembraneRegion_Alexa 488_2 CV [%]
Cells - Intensity_MembraneRegion_Alexa 488_2 Quantile 75%
Cells - Intensity_MembraneRegion_Alexa 488_2 Contrast
Cells - Intensity_Cytoplasm_Alexa 568_2 Mean
Cells - Intensity_Cytoplasm_Alexa 568_2 StdDev
Cells - Intensity_Cytoplasm_Alexa 568_2 Median
Cells - Intensity_Cytoplasm_Alexa 568_2 Maximum
Cells - Intensity_Cytoplasm_Alexa 568_2 Minimum
Cells - Intensity_Cytoplasm_Alexa 568_2 Sum
Cells - Intensity_Cytoplasm_Alexa 568_2 CV [%]
Cells - Intensity_Cytoplasm_Alexa 568_2 Quantile 75%
Cells - Intensity_Cytoplasm_Alexa 568_2 Contrast
Cells - Intensity_RingRegion_Alexa 568_2 Mean
Cells - Intensity_RingRegion_Alexa 568_2 StdDev
Cells - Intensity_RingRegion_Alexa 568_2 Median
Cells - Intensity_RingRegion_Alexa 568_2 Maximum
Cells - Intensity_RingRegion_Alexa 568_2 Minimum
Cells - Intensity_RingRegion_Alexa 568_2 Sum
Cells - Intensity_RingRegion_Alexa 568_2 CV [%]
Cells - Intensity_RingRegion_Alexa 568_2 Quantile 75%
Cells - Intensity_RingRegion_Alexa 568_2 Contrast
Cells - Intensity_Cytoplasm_Alexa 647_2 Mean
Cells - Intensity_Cytoplasm_Alexa 647_2 StdDev
Cells - Intensity_Cytoplasm_Alexa 647_2 Median
Cells - Intensity_Cytoplasm_Alexa 647_2 Maximum
Cells - Intensity_Cytoplasm_Alexa 647_2 Minimum
Cells - Intensity_Cytoplasm_Alexa 647_2 Sum
Cells - Intensity_Cytoplasm_Alexa 647_2 CV [%]
Cells - Intensity_Cytoplasm_Alexa 647_2 Quantile 75%
Cells - Intensity_Cytoplasm_Alexa 647_2 Contrast
Cells - Intensity_RingRegion_Alexa 647_2 Mean
Cells - Intensity_RingRegion_Alexa 647_2 StdDev
Cells - Intensity_RingRegion_Alexa 647_2 Median
Cells - Intensity_RingRegion_Alexa 647_2 Maximum
Cells - Intensity_RingRegion_Alexa 647_2 Minimum
Cells - Intensity_RingRegion_Alexa 647_2 Sum
Cells - Intensity_RingRegion_Alexa 647_2 CV [%]
Cells - Intensity_RingRegion_Alexa 647_2 Quantile 75%
Cells - Intensity_RingRegion_Alexa 647_2 Contrast
Cells - Texture_SER_0_Nucleus_HOECHST 33342_2 SER Spot 0 px
Cells - Texture_SER_0_Nucleus_HOECHST 33342_2 SER Hole 0 px
Cells - Texture_SER_0_Nucleus_HOECHST 33342_2 SER Edge 0 px
Cells - Texture_SER_0_Nucleus_HOECHST 33342_2 SER Ridge 0 px
Cells - Texture_SER_0_Nucleus_HOECHST 33342_2 SER Valley 0 px
Cells - Texture_SER_0_Nucleus_HOECHST 33342_2 SER Saddle 0 px
Cells - Texture_SER_0_Nucleus_HOECHST 33342_2 SER Bright 0 px
Cells - Texture_SER_0_Nucleus_HOECHST 33342_2 SER Dark 0 px
Cells - Texture_SER_1_Nucleus_HOECHST 33342_2 SER Spot 1 px
Cells - Texture_SER_1_Nucleus_HOECHST 33342_2 SER Hole 1 px
Cells - Texture_SER_1_Nucleus_HOECHST 33342_2 SER Edge 1 px
Cells - Texture_SER_1_Nucleus_HOECHST 33342_2 SER Ridge 1 px
Cells - Texture_SER_1_Nucleus_HOECHST 33342_2 SER Valley 1 px
Cells - Texture_SER_1_Nucleus_HOECHST 33342_2 SER Saddle 1 px
Cells - Texture_SER_1_Nucleus_HOECHST 33342_2 SER Bright 1 px
Cells - Texture_SER_1_Nucleus_HOECHST 33342_2 SER Dark 1 px
Cells - Texture_SER_2_Nucleus_HOECHST 33342_2 SER Spot 2 px
Cells - Texture_SER_2_Nucleus_HOECHST 33342_2 SER Hole 2 px
Cells - Texture_SER_2_Nucleus_HOECHST 33342_2 SER Edge 2 px
Cells - Texture_SER_2_Nucleus_HOECHST 33342_2 SER Ridge 2 px
Cells - Texture_SER_2_Nucleus_HOECHST 33342_2 SER Valley 2 px
Cells - Texture_SER_2_Nucleus_HOECHST 33342_2 SER Saddle 2 px
Cells - Texture_SER_2_Nucleus_HOECHST 33342_2 SER Bright 2 px
Cells - Texture_SER_2_Nucleus_HOECHST 33342_2 SER Dark 2 px
Cells - Texture_Haralick_1_Nucleus_HOECHST 33342_2 Haralick Correlation 1 px
Cells - Texture_Haralick_1_Nucleus_HOECHST 33342_2 Haralick Contrast 1 px
Cells - Texture_Haralick_1_Nucleus_HOECHST 33342_2 Haralick Sum Variance 1 px
Cells - Texture_Haralick_1_Nucleus_HOECHST 33342_2 Haralick Homogeneity 1 px
Cells - Texture_Haralick_2_Nucleus_HOECHST 33342_2 Haralick Correlation 2 px
Cells - Texture_Haralick_2_Nucleus_HOECHST 33342_2 Haralick Contrast 2 px
Cells - Texture_Haralick_2_Nucleus_HOECHST 33342_2 Haralick Sum Variance 2 px
Cells - Texture_Haralick_2_Nucleus_HOECHST 33342_2 Haralick Homogeneity 2 px
Cells - Texture_Haralick_3_Nucleus_HOECHST 33342_2 Haralick Correlation 3 px
Cells - Texture_Haralick_3_Nucleus_HOECHST 33342_2 Haralick Contrast 3 px
Cells - Texture_Haralick_3_Nucleus_HOECHST 33342_2 Haralick Sum Variance 3 px
Cells - Texture_Haralick_3_Nucleus_HOECHST 33342_2 Haralick Homogeneity 3 px
Cells - Texture_Gabor_Nucleus_HOECHST 33342_2 Gabor Min 2 px w2
Cells - Texture_Gabor_Nucleus_HOECHST 33342_2 Gabor Max 2 px w2
Cells - Texture_SER_0_Nucleus_Alexa 488 SER Spot 0 px
Cells - Texture_SER_0_Nucleus_Alexa 488 SER Hole 0 px
Cells - Texture_SER_0_Nucleus_Alexa 488 SER Edge 0 px
Cells - Texture_SER_0_Nucleus_Alexa 488 SER Ridge 0 px
Cells - Texture_SER_0_Nucleus_Alexa 488 SER Valley 0 px
Cells - Texture_SER_0_Nucleus_Alexa 488 SER Saddle 0 px
Cells - Texture_SER_0_Nucleus_Alexa 488 SER Bright 0 px
Cells - Texture_SER_0_Nucleus_Alexa 488 SER Dark 0 px
Cells - Texture_SER_1_Nucleus_Alexa 488 SER Spot 1 px
Cells - Texture_SER_1_Nucleus_Alexa 488 SER Hole 1 px
Cells - Texture_SER_1_Nucleus_Alexa 488 SER Edge 1 px
Cells - Texture_SER_1_Nucleus_Alexa 488 SER Ridge 1 px
Cells - Texture_SER_1_Nucleus_Alexa 488 SER Valley 1 px
Cells - Texture_SER_1_Nucleus_Alexa 488 SER Saddle 1 px
Cells - Texture_SER_1_Nucleus_Alexa 488 SER Bright 1 px
Cells - Texture_SER_1_Nucleus_Alexa 488 SER Dark 1 px
Cells - Texture_SER_2_Nucleus_Alexa 488 SER Spot 2 px
Cells - Texture_SER_2_Nucleus_Alexa 488 SER Hole 2 px
Cells - Texture_SER_2_Nucleus_Alexa 488 SER Edge 2 px
Cells - Texture_SER_2_Nucleus_Alexa 488 SER Ridge 2 px
Cells - Texture_SER_2_Nucleus_Alexa 488 SER Valley 2 px
Cells - Texture_SER_2_Nucleus_Alexa 488 SER Saddle 2 px
Cells - Texture_SER_2_Nucleus_Alexa 488 SER Bright 2 px
Cells - Texture_SER_2_Nucleus_Alexa 488 SER Dark 2 px
Cells - Texture_Haralick_1_Nucleus_Alexa 488 Haralick Correlation 1 px
Cells - Texture_Haralick_1_Nucleus_Alexa 488 Haralick Contrast 1 px
Cells - Texture_Haralick_1_Nucleus_Alexa 488 Haralick Sum Variance 1 px
Cells - Texture_Haralick_1_Nucleus_Alexa 488 Haralick Homogeneity 1 px
Cells - Texture_Haralick_2_Nucleus_Alexa 488 Haralick Correlation 2 px
Cells - Texture_Haralick_2_Nucleus_Alexa 488 Haralick Contrast 2 px
Cells - Texture_Haralick_2_Nucleus_Alexa 488 Haralick Sum Variance 2 px
Cells - Texture_Haralick_2_Nucleus_Alexa 488 Haralick Homogeneity 2 px
Cells - Texture_Haralick_3_Nucleus_Alexa 488 Haralick Correlation 3 px
Cells - Texture_Haralick_3_Nucleus_Alexa 488 Haralick Contrast 3 px
Cells - Texture_Haralick_3_Nucleus_Alexa 488 Haralick Sum Variance 3 px
Cells - Texture_Haralick_3_Nucleus_Alexa 488 Haralick Homogeneity 3 px
Cells - Texture_Gabor_Nucleus_Alexa 488 Gabor Min 2 px w2
Cells - Texture_Gabor_Nucleus_Alexa 488 Gabor Max 2 px w2
Cells - Texture_SER_0_Cytoplasm_Alexa 488 SER Spot 0 px
Cells - Texture_SER_0_Cytoplasm_Alexa 488 SER Hole 0 px
Cells - Texture_SER_0_Cytoplasm_Alexa 488 SER Edge 0 px
Cells - Texture_SER_0_Cytoplasm_Alexa 488 SER Ridge 0 px
Cells - Texture_SER_0_Cytoplasm_Alexa 488 SER Valley 0 px
Cells - Texture_SER_0_Cytoplasm_Alexa 488 SER Saddle 0 px
Cells - Texture_SER_0_Cytoplasm_Alexa 488 SER Bright 0 px
Cells - Texture_SER_0_Cytoplasm_Alexa 488 SER Dark 0 px
Cells - Texture_SER_1_Cytoplasm_Alexa 488 SER Spot 1 px
Cells - Texture_SER_1_Cytoplasm_Alexa 488 SER Hole 1 px
Cells - Texture_SER_1_Cytoplasm_Alexa 488 SER Edge 1 px
Cells - Texture_SER_1_Cytoplasm_Alexa 488 SER Ridge 1 px
Cells - Texture_SER_1_Cytoplasm_Alexa 488 SER Valley 1 px
Cells - Texture_SER_1_Cytoplasm_Alexa 488 SER Saddle 1 px
Cells - Texture_SER_1_Cytoplasm_Alexa 488 SER Bright 1 px
Cells - Texture_SER_1_Cytoplasm_Alexa 488 SER Dark 1 px
Cells - Texture_SER_2_Cytoplasm_Alexa 488 SER Spot 2 px
Cells - Texture_SER_2_Cytoplasm_Alexa 488 SER Hole 2 px
Cells - Texture_SER_2_Cytoplasm_Alexa 488 SER Edge 2 px
Cells - Texture_SER_2_Cytoplasm_Alexa 488 SER Ridge 2 px
Cells - Texture_SER_2_Cytoplasm_Alexa 488 SER Valley 2 px
Cells - Texture_SER_2_Cytoplasm_Alexa 488 SER Saddle 2 px
Cells - Texture_SER_2_Cytoplasm_Alexa 488 SER Bright 2 px
Cells - Texture_SER_2_Cytoplasm_Alexa 488 SER Dark 2 px
Cells - Texture_Haralick_1_Cytoplasm_Alexa 488 Haralick Correlation 1 px
Cells - Texture_Haralick_1_Cytoplasm_Alexa 488 Haralick Contrast 1 px
Cells - Texture_Haralick_1_Cytoplasm_Alexa 488 Haralick Sum Variance 1 px
Cells - Texture_Haralick_1_Cytoplasm_Alexa 488 Haralick Homogeneity 1 px
Cells - Texture_Haralick_2_Cytoplasm_Alexa 488 Haralick Correlation 2 px
Cells - Texture_Haralick_2_Cytoplasm_Alexa 488 Haralick Contrast 2 px
Cells - Texture_Haralick_2_Cytoplasm_Alexa 488 Haralick Sum Variance 2 px
Cells - Texture_Haralick_2_Cytoplasm_Alexa 488 Haralick Homogeneity 2 px
Cells - Texture_Haralick_3_Cytoplasm_Alexa 488 Haralick Correlation 3 px
Cells - Texture_Haralick_3_Cytoplasm_Alexa 488 Haralick Contrast 3 px
Cells - Texture_Haralick_3_Cytoplasm_Alexa 488 Haralick Sum Variance 3 px
Cells - Texture_Haralick_3_Cytoplasm_Alexa 488 Haralick Homogeneity 3 px
Cells - Texture_Gabor_Cytoplasm_Alexa 488 Gabor Min 2 px w2
Cells - Texture_Gabor_Cytoplasm_Alexa 488 Gabor Max 2 px w2
Cells - Texture_SER_0_Cytoplasm_Alexa 647 SER Spot 0 px
Cells - Texture_SER_0_Cytoplasm_Alexa 647 SER Hole 0 px
Cells - Texture_SER_0_Cytoplasm_Alexa 647 SER Edge 0 px
Cells - Texture_SER_0_Cytoplasm_Alexa 647 SER Ridge 0 px
Cells - Texture_SER_0_Cytoplasm_Alexa 647 SER Valley 0 px
Cells - Texture_SER_0_Cytoplasm_Alexa 647 SER Saddle 0 px
Cells - Texture_SER_0_Cytoplasm_Alexa 647 SER Bright 0 px
Cells - Texture_SER_0_Cytoplasm_Alexa 647 SER Dark 0 px
Cells - Texture_SER_1_Cytoplasm_Alexa 647 SER Spot 1 px
Cells - Texture_SER_1_Cytoplasm_Alexa 647 SER Hole 1 px
Cells - Texture_SER_1_Cytoplasm_Alexa 647 SER Edge 1 px
Cells - Texture_SER_1_Cytoplasm_Alexa 647 SER Ridge 1 px
Cells - Texture_SER_1_Cytoplasm_Alexa 647 SER Valley 1 px
Cells - Texture_SER_1_Cytoplasm_Alexa 647 SER Saddle 1 px
Cells - Texture_SER_1_Cytoplasm_Alexa 647 SER Bright 1 px
Cells - Texture_SER_1_Cytoplasm_Alexa 647 SER Dark 1 px
Cells - Texture_SER_2_Cytoplasm_Alexa 647 SER Spot 2 px
Cells - Texture_SER_2_Cytoplasm_Alexa 647 SER Hole 2 px
Cells - Texture_SER_2_Cytoplasm_Alexa 647 SER Edge 2 px
Cells - Texture_SER_2_Cytoplasm_Alexa 647 SER Ridge 2 px
Cells - Texture_SER_2_Cytoplasm_Alexa 647 SER Valley 2 px
Cells - Texture_SER_2_Cytoplasm_Alexa 647 SER Saddle 2 px
Cells - Texture_SER_2_Cytoplasm_Alexa 647 SER Bright 2 px
Cells - Texture_SER_2_Cytoplasm_Alexa 647 SER Dark 2 px
Cells - Texture_Haralick_1_Cytoplasm_Alexa 647 Haralick Correlation 1 px
Cells - Texture_Haralick_1_Cytoplasm_Alexa 647 Haralick Contrast 1 px
Cells - Texture_Haralick_1_Cytoplasm_Alexa 647 Haralick Sum Variance 1 px
Cells - Texture_Haralick_1_Cytoplasm_Alexa 647 Haralick Homogeneity 1 px
Cells - Texture_Haralick_2_Cytoplasm_Alexa 647 Haralick Correlation 2 px
Cells - Texture_Haralick_2_Cytoplasm_Alexa 647 Haralick Contrast 2 px
Cells - Texture_Haralick_2_Cytoplasm_Alexa 647 Haralick Sum Variance 2 px
Cells - Texture_Haralick_2_Cytoplasm_Alexa 647 Haralick Homogeneity 2 px
Cells - Texture_Haralick_3_Cytoplasm_Alexa 647 Haralick Correlation 3 px
Cells - Texture_Haralick_3_Cytoplasm_Alexa 647 Haralick Contrast 3 px
Cells - Texture_Haralick_3_Cytoplasm_Alexa 647 Haralick Sum Variance 3 px
Cells - Texture_Haralick_3_Cytoplasm_Alexa 647 Haralick Homogeneity 3 px
Cells - Texture_Gabor_Cytoplasm_Alexa 647 Gabor Min 2 px w2
Cells - Texture_Gabor_Cytoplasm_Alexa 647 Gabor Max 2 px w2
Cells - Texture_SER_0_RingRegion_Alexa 647 SER Spot 0 px
Cells - Texture_SER_0_RingRegion_Alexa 647 SER Hole 0 px
Cells - Texture_SER_0_RingRegion_Alexa 647 SER Edge 0 px
Cells - Texture_SER_0_RingRegion_Alexa 647 SER Ridge 0 px
Cells - Texture_SER_0_RingRegion_Alexa 647 SER Valley 0 px
Cells - Texture_SER_0_RingRegion_Alexa 647 SER Saddle 0 px
Cells - Texture_SER_0_RingRegion_Alexa 647 SER Bright 0 px
Cells - Texture_SER_0_RingRegion_Alexa 647 SER Dark 0 px
Cells - Texture_SER_1_RingRegion_Alexa 647 SER Spot 1 px
Cells - Texture_SER_1_RingRegion_Alexa 647 SER Hole 1 px
Cells - Texture_SER_1_RingRegion_Alexa 647 SER Edge 1 px
Cells - Texture_SER_1_RingRegion_Alexa 647 SER Ridge 1 px
Cells - Texture_SER_1_RingRegion_Alexa 647 SER Valley 1 px
Cells - Texture_SER_1_RingRegion_Alexa 647 SER Saddle 1 px
Cells - Texture_SER_1_RingRegion_Alexa 647 SER Bright 1 px
Cells - Texture_SER_1_RingRegion_Alexa 647 SER Dark 1 px
Cells - Texture_SER_2_RingRegion_Alexa 647 SER Spot 2 px
Cells - Texture_SER_2_RingRegion_Alexa 647 SER Hole 2 px
Cells - Texture_SER_2_RingRegion_Alexa 647 SER Edge 2 px
Cells - Texture_SER_2_RingRegion_Alexa 647 SER Ridge 2 px
Cells - Texture_SER_2_RingRegion_Alexa 647 SER Valley 2 px
Cells - Texture_SER_2_RingRegion_Alexa 647 SER Saddle 2 px
Cells - Texture_SER_2_RingRegion_Alexa 647 SER Bright 2 px
Cells - Texture_SER_2_RingRegion_Alexa 647 SER Dark 2 px
Cells - Texture_Haralick_1_RingRegion_Alexa 647 Haralick Correlation 1 px
Cells - Texture_Haralick_1_RingRegion_Alexa 647 Haralick Contrast 1 px
Cells - Texture_Haralick_1_RingRegion_Alexa 647 Haralick Sum Variance 1 px
Cells - Texture_Haralick_1_RingRegion_Alexa 647 Haralick Homogeneity 1 px
Cells - Texture_Haralick_2_RingRegion_Alexa 647 Haralick Correlation 2 px
Cells - Texture_Haralick_2_RingRegion_Alexa 647 Haralick Contrast 2 px
Cells - Texture_Haralick_2_RingRegion_Alexa 647 Haralick Sum Variance 2 px
Cells - Texture_Haralick_2_RingRegion_Alexa 647 Haralick Homogeneity 2 px
Cells - Texture_Haralick_3_RingRegion_Alexa 647 Haralick Correlation 3 px
Cells - Texture_Haralick_3_RingRegion_Alexa 647 Haralick Contrast 3 px
Cells - Texture_Haralick_3_RingRegion_Alexa 647 Haralick Sum Variance 3 px
Cells - Texture_Haralick_3_RingRegion_Alexa 647 Haralick Homogeneity 3 px
Cells - Texture_Gabor_RingRegion_Alexa 647 Gabor Min 2 px w2
Cells - Texture_Gabor_RingRegion_Alexa 647 Gabor Max 2 px w2
Cells - Texture_SER_0_Cytoplasm_HOECHST 33342 SER Spot 0 px
Cells - Texture_SER_0_Cytoplasm_HOECHST 33342 SER Hole 0 px
Cells - Texture_SER_0_Cytoplasm_HOECHST 33342 SER Edge 0 px
Cells - Texture_SER_0_Cytoplasm_HOECHST 33342 SER Ridge 0 px
Cells - Texture_SER_0_Cytoplasm_HOECHST 33342 SER Valley 0 px
Cells - Texture_SER_0_Cytoplasm_HOECHST 33342 SER Saddle 0 px
Cells - Texture_SER_0_Cytoplasm_HOECHST 33342 SER Bright 0 px
Cells - Texture_SER_0_Cytoplasm_HOECHST 33342 SER Dark 0 px
Cells - Texture_SER_1_Cytoplasm_HOECHST 33342 SER Spot 1 px
Cells - Texture_SER_1_Cytoplasm_HOECHST 33342 SER Hole 1 px
Cells - Texture_SER_1_Cytoplasm_HOECHST 33342 SER Edge 1 px
Cells - Texture_SER_1_Cytoplasm_HOECHST 33342 SER Ridge 1 px
Cells - Texture_SER_1_Cytoplasm_HOECHST 33342 SER Valley 1 px
Cells - Texture_SER_1_Cytoplasm_HOECHST 33342 SER Saddle 1 px
Cells - Texture_SER_1_Cytoplasm_HOECHST 33342 SER Bright 1 px
Cells - Texture_SER_1_Cytoplasm_HOECHST 33342 SER Dark 1 px
Cells - Texture_SER_2_Cytoplasm_HOECHST 33342 SER Spot 2 px
Cells - Texture_SER_2_Cytoplasm_HOECHST 33342 SER Hole 2 px
Cells - Texture_SER_2_Cytoplasm_HOECHST 33342 SER Edge 2 px
Cells - Texture_SER_2_Cytoplasm_HOECHST 33342 SER Ridge 2 px
Cells - Texture_SER_2_Cytoplasm_HOECHST 33342 SER Valley 2 px
Cells - Texture_SER_2_Cytoplasm_HOECHST 33342 SER Saddle 2 px
Cells - Texture_SER_2_Cytoplasm_HOECHST 33342 SER Bright 2 px
Cells - Texture_SER_2_Cytoplasm_HOECHST 33342 SER Dark 2 px
Cells - Texture_Haralick_1_Cytoplasm_HOECHST 33342 Haralick Correlation 1 px
Cells - Texture_Haralick_1_Cytoplasm_HOECHST 33342 Haralick Contrast 1 px
Cells - Texture_Haralick_1_Cytoplasm_HOECHST 33342 Haralick Sum Variance 1 px
Cells - Texture_Haralick_1_Cytoplasm_HOECHST 33342 Haralick Homogeneity 1 px
Cells - Texture_Haralick_2_Cytoplasm_HOECHST 33342 Haralick Correlation 2 px
Cells - Texture_Haralick_2_Cytoplasm_HOECHST 33342 Haralick Contrast 2 px
Cells - Texture_Haralick_2_Cytoplasm_HOECHST 33342 Haralick Sum Variance 2 px
Cells - Texture_Haralick_2_Cytoplasm_HOECHST 33342 Haralick Homogeneity 2 px
Cells - Texture_Haralick_3_Cytoplasm_HOECHST 33342 Haralick Correlation 3 px
Cells - Texture_Haralick_3_Cytoplasm_HOECHST 33342 Haralick Contrast 3 px
Cells - Texture_Haralick_3_Cytoplasm_HOECHST 33342 Haralick Sum Variance 3 px
Cells - Texture_Haralick_3_Cytoplasm_HOECHST 33342 Haralick Homogeneity 3 px
Cells - Texture_Gabor_Cytoplasm_HOECHST 33342 Gabor Min 2 px w2
Cells - Texture_Gabor_Cytoplasm_HOECHST 33342 Gabor Max 2 px w2
Cells - Texture_SER_0_RingRegion_HOECHST 33342 SER Spot 0 px
Cells - Texture_SER_0_RingRegion_HOECHST 33342 SER Hole 0 px
Cells - Texture_SER_0_RingRegion_HOECHST 33342 SER Edge 0 px
Cells - Texture_SER_0_RingRegion_HOECHST 33342 SER Ridge 0 px
Cells - Texture_SER_0_RingRegion_HOECHST 33342 SER Valley 0 px
Cells - Texture_SER_0_RingRegion_HOECHST 33342 SER Saddle 0 px
Cells - Texture_SER_0_RingRegion_HOECHST 33342 SER Bright 0 px
Cells - Texture_SER_0_RingRegion_HOECHST 33342 SER Dark 0 px
Cells - Texture_SER_1_RingRegion_HOECHST 33342 SER Spot 1 px
Cells - Texture_SER_1_RingRegion_HOECHST 33342 SER Hole 1 px
Cells - Texture_SER_1_RingRegion_HOECHST 33342 SER Edge 1 px
Cells - Texture_SER_1_RingRegion_HOECHST 33342 SER Ridge 1 px
Cells - Texture_SER_1_RingRegion_HOECHST 33342 SER Valley 1 px
Cells - Texture_SER_1_RingRegion_HOECHST 33342 SER Saddle 1 px
Cells - Texture_SER_1_RingRegion_HOECHST 33342 SER Bright 1 px
Cells - Texture_SER_1_RingRegion_HOECHST 33342 SER Dark 1 px
Cells - Texture_SER_2_RingRegion_HOECHST 33342 SER Spot 2 px
Cells - Texture_SER_2_RingRegion_HOECHST 33342 SER Hole 2 px
Cells - Texture_SER_2_RingRegion_HOECHST 33342 SER Edge 2 px
Cells - Texture_SER_2_RingRegion_HOECHST 33342 SER Ridge 2 px
Cells - Texture_SER_2_RingRegion_HOECHST 33342 SER Valley 2 px
Cells - Texture_SER_2_RingRegion_HOECHST 33342 SER Saddle 2 px
Cells - Texture_SER_2_RingRegion_HOECHST 33342 SER Bright 2 px
Cells - Texture_SER_2_RingRegion_HOECHST 33342 SER Dark 2 px
Cells - Texture_Haralick_1_RingRegion_HOECHST 33342 Haralick Correlation 1 px
Cells - Texture_Haralick_1_RingRegion_HOECHST 33342 Haralick Contrast 1 px
Cells - Texture_Haralick_1_RingRegion_HOECHST 33342 Haralick Sum Variance 1 px
Cells - Texture_Haralick_1_RingRegion_HOECHST 33342 Haralick Homogeneity 1 px
Cells - Texture_Haralick_2_RingRegion_HOECHST 33342 Haralick Correlation 2 px
Cells - Texture_Haralick_2_RingRegion_HOECHST 33342 Haralick Contrast 2 px
Cells - Texture_Haralick_2_RingRegion_HOECHST 33342 Haralick Sum Variance 2 px
Cells - Texture_Haralick_2_RingRegion_HOECHST 33342 Haralick Homogeneity 2 px
Cells - Texture_Haralick_3_RingRegion_HOECHST 33342 Haralick Correlation 3 px
Cells - Texture_Haralick_3_RingRegion_HOECHST 33342 Haralick Contrast 3 px
Cells - Texture_Haralick_3_RingRegion_HOECHST 33342 Haralick Sum Variance 3 px
Cells - Texture_Haralick_3_RingRegion_HOECHST 33342 Haralick Homogeneity 3 px
Cells - Texture_Gabor_RingRegion_HOECHST 33342 Gabor Min 2 px w2
Cells - Texture_Gabor_RingRegion_HOECHST 33342 Gabor Max 2 px w2
Cells - Texture_SER_0_MembraneRegion_HOECHST 33342 SER Spot 0 px
Cells - Texture_SER_0_MembraneRegion_HOECHST 33342 SER Hole 0 px
Cells - Texture_SER_0_MembraneRegion_HOECHST 33342 SER Edge 0 px
Cells - Texture_SER_0_MembraneRegion_HOECHST 33342 SER Ridge 0 px
Cells - Texture_SER_0_MembraneRegion_HOECHST 33342 SER Valley 0 px
Cells - Texture_SER_0_MembraneRegion_HOECHST 33342 SER Saddle 0 px
Cells - Texture_SER_0_MembraneRegion_HOECHST 33342 SER Bright 0 px
Cells - Texture_SER_0_MembraneRegion_HOECHST 33342 SER Dark 0 px
Cells - Texture_SER_1_MembraneRegion_HOECHST 33342 SER Spot 1 px
Cells - Texture_SER_1_MembraneRegion_HOECHST 33342 SER Hole 1 px
Cells - Texture_SER_1_MembraneRegion_HOECHST 33342 SER Edge 1 px
Cells - Texture_SER_1_MembraneRegion_HOECHST 33342 SER Ridge 1 px
Cells - Texture_SER_1_MembraneRegion_HOECHST 33342 SER Valley 1 px
Cells - Texture_SER_1_MembraneRegion_HOECHST 33342 SER Saddle 1 px
Cells - Texture_SER_1_MembraneRegion_HOECHST 33342 SER Bright 1 px
Cells - Texture_SER_1_MembraneRegion_HOECHST 33342 SER Dark 1 px
Cells - Texture_SER_2_MembraneRegion_HOECHST 33342 SER Spot 2 px
Cells - Texture_SER_2_MembraneRegion_HOECHST 33342 SER Hole 2 px
Cells - Texture_SER_2_MembraneRegion_HOECHST 33342 SER Edge 2 px
Cells - Texture_SER_2_MembraneRegion_HOECHST 33342 SER Ridge 2 px
Cells - Texture_SER_2_MembraneRegion_HOECHST 33342 SER Valley 2 px
Cells - Texture_SER_2_MembraneRegion_HOECHST 33342 SER Saddle 2 px
Cells - Texture_SER_2_MembraneRegion_HOECHST 33342 SER Bright 2 px
Cells - Texture_SER_2_MembraneRegion_HOECHST 33342 SER Dark 2 px
Cells - Texture_Haralick_1_MembraneRegion_HOECHST 33342 Haralick Correlation 1 px
Cells - Texture_Haralick_1_MembraneRegion_HOECHST 33342 Haralick Contrast 1 px
Cells - Texture_Haralick_1_MembraneRegion_HOECHST 33342 Haralick Sum Variance 1 px
Cells - Texture_Haralick_1_MembraneRegion_HOECHST 33342 Haralick Homogeneity 1 px
Cells - Texture_Haralick_2_MembraneRegion_HOECHST 33342 Haralick Correlation 2 px
Cells - Texture_Haralick_2_MembraneRegion_HOECHST 33342 Haralick Contrast 2 px
Cells - Texture_Haralick_2_MembraneRegion_HOECHST 33342 Haralick Sum Variance 2 px
Cells - Texture_Haralick_2_MembraneRegion_HOECHST 33342 Haralick Homogeneity 2 px
Cells - Texture_Haralick_3_MembraneRegion_HOECHST 33342 Haralick Correlation 3 px
Cells - Texture_Haralick_3_MembraneRegion_HOECHST 33342 Haralick Contrast 3 px
Cells - Texture_Haralick_3_MembraneRegion_HOECHST 33342 Haralick Sum Variance 3 px
Cells - Texture_Haralick_3_MembraneRegion_HOECHST 33342 Haralick Homogeneity 3 px
Cells - Texture_Gabor_MembraneRegion_HOECHST 33342 Gabor Min 2 px w2
Cells - Texture_Gabor_MembraneRegion_HOECHST 33342 Gabor Max 2 px w2
Cells - Texture_SER_0_Cytoplasm_Alexa 488_2 SER Spot 0 px
Cells - Texture_SER_0_Cytoplasm_Alexa 488_2 SER Hole 0 px
Cells - Texture_SER_0_Cytoplasm_Alexa 488_2 SER Edge 0 px
Cells - Texture_SER_0_Cytoplasm_Alexa 488_2 SER Ridge 0 px
Cells - Texture_SER_0_Cytoplasm_Alexa 488_2 SER Valley 0 px
Cells - Texture_SER_0_Cytoplasm_Alexa 488_2 SER Saddle 0 px
Cells - Texture_SER_0_Cytoplasm_Alexa 488_2 SER Bright 0 px
Cells - Texture_SER_0_Cytoplasm_Alexa 488_2 SER Dark 0 px
Cells - Texture_SER_1_Cytoplasm_Alexa 488_2 SER Spot 1 px
Cells - Texture_SER_1_Cytoplasm_Alexa 488_2 SER Hole 1 px
Cells - Texture_SER_1_Cytoplasm_Alexa 488_2 SER Edge 1 px
Cells - Texture_SER_1_Cytoplasm_Alexa 488_2 SER Ridge 1 px
Cells - Texture_SER_1_Cytoplasm_Alexa 488_2 SER Valley 1 px
Cells - Texture_SER_1_Cytoplasm_Alexa 488_2 SER Saddle 1 px
Cells - Texture_SER_1_Cytoplasm_Alexa 488_2 SER Bright 1 px
Cells - Texture_SER_1_Cytoplasm_Alexa 488_2 SER Dark 1 px
Cells - Texture_SER_2_Cytoplasm_Alexa 488_2 SER Spot 2 px
Cells - Texture_SER_2_Cytoplasm_Alexa 488_2 SER Hole 2 px
Cells - Texture_SER_2_Cytoplasm_Alexa 488_2 SER Edge 2 px
Cells - Texture_SER_2_Cytoplasm_Alexa 488_2 SER Ridge 2 px
Cells - Texture_SER_2_Cytoplasm_Alexa 488_2 SER Valley 2 px
Cells - Texture_SER_2_Cytoplasm_Alexa 488_2 SER Saddle 2 px
Cells - Texture_SER_2_Cytoplasm_Alexa 488_2 SER Bright 2 px
Cells - Texture_SER_2_Cytoplasm_Alexa 488_2 SER Dark 2 px
Cells - Texture_Haralick_1_Cytoplasm_Alexa 488_2 Haralick Correlation 1 px
Cells - Texture_Haralick_1_Cytoplasm_Alexa 488_2 Haralick Contrast 1 px
Cells - Texture_Haralick_1_Cytoplasm_Alexa 488_2 Haralick Sum Variance 1 px
Cells - Texture_Haralick_1_Cytoplasm_Alexa 488_2 Haralick Homogeneity 1 px
Cells - Texture_Haralick_2_Cytoplasm_Alexa 488_2 Haralick Correlation 2 px
Cells - Texture_Haralick_2_Cytoplasm_Alexa 488_2 Haralick Contrast 2 px
Cells - Texture_Haralick_2_Cytoplasm_Alexa 488_2 Haralick Sum Variance 2 px
Cells - Texture_Haralick_2_Cytoplasm_Alexa 488_2 Haralick Homogeneity 2 px
Cells - Texture_Haralick_3_Cytoplasm_Alexa 488_2 Haralick Correlation 3 px
Cells - Texture_Haralick_3_Cytoplasm_Alexa 488_2 Haralick Contrast 3 px
Cells - Texture_Haralick_3_Cytoplasm_Alexa 488_2 Haralick Sum Variance 3 px
Cells - Texture_Haralick_3_Cytoplasm_Alexa 488_2 Haralick Homogeneity 3 px
Cells - Texture_Gabor_Cytoplasm_Alexa 488_2 Gabor Min 2 px w2
Cells - Texture_Gabor_Cytoplasm_Alexa 488_2 Gabor Max 2 px w2
Cells - Texture_SER_0_RingRegion_Alexa 488_2 SER Spot 0 px
Cells - Texture_SER_0_RingRegion_Alexa 488_2 SER Hole 0 px
Cells - Texture_SER_0_RingRegion_Alexa 488_2 SER Edge 0 px
Cells - Texture_SER_0_RingRegion_Alexa 488_2 SER Ridge 0 px
Cells - Texture_SER_0_RingRegion_Alexa 488_2 SER Valley 0 px
Cells - Texture_SER_0_RingRegion_Alexa 488_2 SER Saddle 0 px
Cells - Texture_SER_0_RingRegion_Alexa 488_2 SER Bright 0 px
Cells - Texture_SER_0_RingRegion_Alexa 488_2 SER Dark 0 px
Cells - Texture_SER_1_RingRegion_Alexa 488_2 SER Spot 1 px
Cells - Texture_SER_1_RingRegion_Alexa 488_2 SER Hole 1 px
Cells - Texture_SER_1_RingRegion_Alexa 488_2 SER Edge 1 px
Cells - Texture_SER_1_RingRegion_Alexa 488_2 SER Ridge 1 px
Cells - Texture_SER_1_RingRegion_Alexa 488_2 SER Valley 1 px
Cells - Texture_SER_1_RingRegion_Alexa 488_2 SER Saddle 1 px
Cells - Texture_SER_1_RingRegion_Alexa 488_2 SER Bright 1 px
Cells - Texture_SER_1_RingRegion_Alexa 488_2 SER Dark 1 px
Cells - Texture_SER_2_RingRegion_Alexa 488_2 SER Spot 2 px
Cells - Texture_SER_2_RingRegion_Alexa 488_2 SER Hole 2 px
Cells - Texture_SER_2_RingRegion_Alexa 488_2 SER Edge 2 px
Cells - Texture_SER_2_RingRegion_Alexa 488_2 SER Ridge 2 px
Cells - Texture_SER_2_RingRegion_Alexa 488_2 SER Valley 2 px
Cells - Texture_SER_2_RingRegion_Alexa 488_2 SER Saddle 2 px
Cells - Texture_SER_2_RingRegion_Alexa 488_2 SER Bright 2 px
Cells - Texture_SER_2_RingRegion_Alexa 488_2 SER Dark 2 px
Cells - Texture_Haralick_1_RingRegion_Alexa 488_2 Haralick Correlation 1 px
Cells - Texture_Haralick_1_RingRegion_Alexa 488_2 Haralick Contrast 1 px
Cells - Texture_Haralick_1_RingRegion_Alexa 488_2 Haralick Sum Variance 1 px
Cells - Texture_Haralick_1_RingRegion_Alexa 488_2 Haralick Homogeneity 1 px
Cells - Texture_Haralick_2_RingRegion_Alexa 488_2 Haralick Correlation 2 px
Cells - Texture_Haralick_2_RingRegion_Alexa 488_2 Haralick Contrast 2 px
Cells - Texture_Haralick_2_RingRegion_Alexa 488_2 Haralick Sum Variance 2 px
Cells - Texture_Haralick_2_RingRegion_Alexa 488_2 Haralick Homogeneity 2 px
Cells - Texture_Haralick_3_RingRegion_Alexa 488_2 Haralick Correlation 3 px
Cells - Texture_Haralick_3_RingRegion_Alexa 488_2 Haralick Contrast 3 px
Cells - Texture_Haralick_3_RingRegion_Alexa 488_2 Haralick Sum Variance 3 px
Cells - Texture_Haralick_3_RingRegion_Alexa 488_2 Haralick Homogeneity 3 px
Cells - Texture_Gabor_RingRegion_Alexa 488_2 Gabor Min 2 px w2
Cells - Texture_Gabor_RingRegion_Alexa 488_2 Gabor Max 2 px w2
Cells - Texture_SER_0_MembraneRegion_Alexa 488_2 SER Spot 0 px
Cells - Texture_SER_0_MembraneRegion_Alexa 488_2 SER Hole 0 px
Cells - Texture_SER_0_MembraneRegion_Alexa 488_2 SER Edge 0 px
Cells - Texture_SER_0_MembraneRegion_Alexa 488_2 SER Ridge 0 px
Cells - Texture_SER_0_MembraneRegion_Alexa 488_2 SER Valley 0 px
Cells - Texture_SER_0_MembraneRegion_Alexa 488_2 SER Saddle 0 px
Cells - Texture_SER_0_MembraneRegion_Alexa 488_2 SER Bright 0 px
Cells - Texture_SER_0_MembraneRegion_Alexa 488_2 SER Dark 0 px
Cells - Texture_SER_1_MembraneRegion_Alexa 488_2 SER Spot 1 px
Cells - Texture_SER_1_MembraneRegion_Alexa 488_2 SER Hole 1 px
Cells - Texture_SER_1_MembraneRegion_Alexa 488_2 SER Edge 1 px
Cells - Texture_SER_1_MembraneRegion_Alexa 488_2 SER Ridge 1 px
Cells - Texture_SER_1_MembraneRegion_Alexa 488_2 SER Valley 1 px
Cells - Texture_SER_1_MembraneRegion_Alexa 488_2 SER Saddle 1 px
Cells - Texture_SER_1_MembraneRegion_Alexa 488_2 SER Bright 1 px
Cells - Texture_SER_1_MembraneRegion_Alexa 488_2 SER Dark 1 px
Cells - Texture_SER_2_MembraneRegion_Alexa 488_2 SER Spot 2 px
Cells - Texture_SER_2_MembraneRegion_Alexa 488_2 SER Hole 2 px
Cells - Texture_SER_2_MembraneRegion_Alexa 488_2 SER Edge 2 px
Cells - Texture_SER_2_MembraneRegion_Alexa 488_2 SER Ridge 2 px
Cells - Texture_SER_2_MembraneRegion_Alexa 488_2 SER Valley 2 px
Cells - Texture_SER_2_MembraneRegion_Alexa 488_2 SER Saddle 2 px
Cells - Texture_SER_2_MembraneRegion_Alexa 488_2 SER Bright 2 px
Cells - Texture_SER_2_MembraneRegion_Alexa 488_2 SER Dark 2 px
Cells - Texture_Haralick_1_MembraneRegion_Alexa 488_2 Haralick Correlation 1 px
Cells - Texture_Haralick_1_MembraneRegion_Alexa 488_2 Haralick Contrast 1 px
Cells - Texture_Haralick_1_MembraneRegion_Alexa 488_2 Haralick Sum Variance 1 px
Cells - Texture_Haralick_1_MembraneRegion_Alexa 488_2 Haralick Homogeneity 1 px
Cells - Texture_Haralick_2_MembraneRegion_Alexa 488_2 Haralick Correlation 2 px
Cells - Texture_Haralick_2_MembraneRegion_Alexa 488_2 Haralick Contrast 2 px
Cells - Texture_Haralick_2_MembraneRegion_Alexa 488_2 Haralick Sum Variance 2 px
Cells - Texture_Haralick_2_MembraneRegion_Alexa 488_2 Haralick Homogeneity 2 px
Cells - Texture_Haralick_3_MembraneRegion_Alexa 488_2 Haralick Correlation 3 px
Cells - Texture_Haralick_3_MembraneRegion_Alexa 488_2 Haralick Contrast 3 px
Cells - Texture_Haralick_3_MembraneRegion_Alexa 488_2 Haralick Sum Variance 3 px
Cells - Texture_Haralick_3_MembraneRegion_Alexa 488_2 Haralick Homogeneity 3 px
Cells - Texture_Gabor_MembraneRegion_Alexa 488_2 Gabor Min 2 px w2
Cells - Texture_Gabor_MembraneRegion_Alexa 488_2 Gabor Max 2 px w2
Cells - Texture_SER_0_Cytoplasm_Alexa 568_2 SER Spot 0 px
Cells - Texture_SER_0_Cytoplasm_Alexa 568_2 SER Hole 0 px
Cells - Texture_SER_0_Cytoplasm_Alexa 568_2 SER Edge 0 px
Cells - Texture_SER_0_Cytoplasm_Alexa 568_2 SER Ridge 0 px
Cells - Texture_SER_0_Cytoplasm_Alexa 568_2 SER Valley 0 px
Cells - Texture_SER_0_Cytoplasm_Alexa 568_2 SER Saddle 0 px
Cells - Texture_SER_0_Cytoplasm_Alexa 568_2 SER Bright 0 px
Cells - Texture_SER_0_Cytoplasm_Alexa 568_2 SER Dark 0 px
Cells - Texture_SER_1_Cytoplasm_Alexa 568_2 SER Spot 1 px
Cells - Texture_SER_1_Cytoplasm_Alexa 568_2 SER Hole 1 px
Cells - Texture_SER_1_Cytoplasm_Alexa 568_2 SER Edge 1 px
Cells - Texture_SER_1_Cytoplasm_Alexa 568_2 SER Ridge 1 px
Cells - Texture_SER_1_Cytoplasm_Alexa 568_2 SER Valley 1 px
Cells - Texture_SER_1_Cytoplasm_Alexa 568_2 SER Saddle 1 px
Cells - Texture_SER_1_Cytoplasm_Alexa 568_2 SER Bright 1 px
Cells - Texture_SER_1_Cytoplasm_Alexa 568_2 SER Dark 1 px
Cells - Texture_SER_2_Cytoplasm_Alexa 568_2 SER Spot 2 px
Cells - Texture_SER_2_Cytoplasm_Alexa 568_2 SER Hole 2 px
Cells - Texture_SER_2_Cytoplasm_Alexa 568_2 SER Edge 2 px
Cells - Texture_SER_2_Cytoplasm_Alexa 568_2 SER Ridge 2 px
Cells - Texture_SER_2_Cytoplasm_Alexa 568_2 SER Valley 2 px
Cells - Texture_SER_2_Cytoplasm_Alexa 568_2 SER Saddle 2 px
Cells - Texture_SER_2_Cytoplasm_Alexa 568_2 SER Bright 2 px
Cells - Texture_SER_2_Cytoplasm_Alexa 568_2 SER Dark 2 px
Cells - Texture_Haralick_1_Cytoplasm_Alexa 568_2 Haralick Correlation 1 px
Cells - Texture_Haralick_1_Cytoplasm_Alexa 568_2 Haralick Contrast 1 px
Cells - Texture_Haralick_1_Cytoplasm_Alexa 568_2 Haralick Sum Variance 1 px
Cells - Texture_Haralick_1_Cytoplasm_Alexa 568_2 Haralick Homogeneity 1 px
Cells - Texture_Haralick_2_Cytoplasm_Alexa 568_2 Haralick Correlation 2 px
Cells - Texture_Haralick_2_Cytoplasm_Alexa 568_2 Haralick Contrast 2 px
Cells - Texture_Haralick_2_Cytoplasm_Alexa 568_2 Haralick Sum Variance 2 px
Cells - Texture_Haralick_2_Cytoplasm_Alexa 568_2 Haralick Homogeneity 2 px
Cells - Texture_Haralick_3_Cytoplasm_Alexa 568_2 Haralick Correlation 3 px
Cells - Texture_Haralick_3_Cytoplasm_Alexa 568_2 Haralick Contrast 3 px
Cells - Texture_Haralick_3_Cytoplasm_Alexa 568_2 Haralick Sum Variance 3 px
Cells - Texture_Haralick_3_Cytoplasm_Alexa 568_2 Haralick Homogeneity 3 px
Cells - Texture_Gabor_Cytoplasm_Alexa 568_2 Gabor Min 2 px w2
Cells - Texture_Gabor_Cytoplasm_Alexa 568_2 Gabor Max 2 px w2
Cells - Texture_SER_0_RingRegion_Alexa 568_2 SER Spot 0 px
Cells - Texture_SER_0_RingRegion_Alexa 568_2 SER Hole 0 px
Cells - Texture_SER_0_RingRegion_Alexa 568_2 SER Edge 0 px
Cells - Texture_SER_0_RingRegion_Alexa 568_2 SER Ridge 0 px
Cells - Texture_SER_0_RingRegion_Alexa 568_2 SER Valley 0 px
Cells - Texture_SER_0_RingRegion_Alexa 568_2 SER Saddle 0 px
Cells - Texture_SER_0_RingRegion_Alexa 568_2 SER Bright 0 px
Cells - Texture_SER_0_RingRegion_Alexa 568_2 SER Dark 0 px
Cells - Texture_SER_1_RingRegion_Alexa 568_2 SER Spot 1 px
Cells - Texture_SER_1_RingRegion_Alexa 568_2 SER Hole 1 px
Cells - Texture_SER_1_RingRegion_Alexa 568_2 SER Edge 1 px
Cells - Texture_SER_1_RingRegion_Alexa 568_2 SER Ridge 1 px
Cells - Texture_SER_1_RingRegion_Alexa 568_2 SER Valley 1 px
Cells - Texture_SER_1_RingRegion_Alexa 568_2 SER Saddle 1 px
Cells - Texture_SER_1_RingRegion_Alexa 568_2 SER Bright 1 px
Cells - Texture_SER_1_RingRegion_Alexa 568_2 SER Dark 1 px
Cells - Texture_SER_2_RingRegion_Alexa 568_2 SER Spot 2 px
Cells - Texture_SER_2_RingRegion_Alexa 568_2 SER Hole 2 px
Cells - Texture_SER_2_RingRegion_Alexa 568_2 SER Edge 2 px
Cells - Texture_SER_2_RingRegion_Alexa 568_2 SER Ridge 2 px
Cells - Texture_SER_2_RingRegion_Alexa 568_2 SER Valley 2 px
Cells - Texture_SER_2_RingRegion_Alexa 568_2 SER Saddle 2 px
Cells - Texture_SER_2_RingRegion_Alexa 568_2 SER Bright 2 px
Cells - Texture_SER_2_RingRegion_Alexa 568_2 SER Dark 2 px
Cells - Texture_Haralick_1_RingRegion_Alexa 568_2 Haralick Correlation 1 px
Cells - Texture_Haralick_1_RingRegion_Alexa 568_2 Haralick Contrast 1 px
Cells - Texture_Haralick_1_RingRegion_Alexa 568_2 Haralick Sum Variance 1 px
Cells - Texture_Haralick_1_RingRegion_Alexa 568_2 Haralick Homogeneity 1 px
Cells - Texture_Haralick_2_RingRegion_Alexa 568_2 Haralick Correlation 2 px
Cells - Texture_Haralick_2_RingRegion_Alexa 568_2 Haralick Contrast 2 px
Cells - Texture_Haralick_2_RingRegion_Alexa 568_2 Haralick Sum Variance 2 px
Cells - Texture_Haralick_2_RingRegion_Alexa 568_2 Haralick Homogeneity 2 px
Cells - Texture_Haralick_3_RingRegion_Alexa 568_2 Haralick Correlation 3 px
Cells - Texture_Haralick_3_RingRegion_Alexa 568_2 Haralick Contrast 3 px
Cells - Texture_Haralick_3_RingRegion_Alexa 568_2 Haralick Sum Variance 3 px
Cells - Texture_Haralick_3_RingRegion_Alexa 568_2 Haralick Homogeneity 3 px
Cells - Texture_Gabor_RingRegion_Alexa 568_2 Gabor Min 2 px w2
Cells - Texture_Gabor_RingRegion_Alexa 568_2 Gabor Max 2 px w2
Cells - Texture_SER_0_Cytoplasm_Alexa 647_2 SER Spot 0 px
Cells - Texture_SER_0_Cytoplasm_Alexa 647_2 SER Hole 0 px
Cells - Texture_SER_0_Cytoplasm_Alexa 647_2 SER Edge 0 px
Cells - Texture_SER_0_Cytoplasm_Alexa 647_2 SER Ridge 0 px
Cells - Texture_SER_0_Cytoplasm_Alexa 647_2 SER Valley 0 px
Cells - Texture_SER_0_Cytoplasm_Alexa 647_2 SER Saddle 0 px
Cells - Texture_SER_0_Cytoplasm_Alexa 647_2 SER Bright 0 px
Cells - Texture_SER_0_Cytoplasm_Alexa 647_2 SER Dark 0 px
Cells - Texture_SER_1_Cytoplasm_Alexa 647_2 SER Spot 1 px
Cells - Texture_SER_1_Cytoplasm_Alexa 647_2 SER Hole 1 px
Cells - Texture_SER_1_Cytoplasm_Alexa 647_2 SER Edge 1 px
Cells - Texture_SER_1_Cytoplasm_Alexa 647_2 SER Ridge 1 px
Cells - Texture_SER_1_Cytoplasm_Alexa 647_2 SER Valley 1 px
Cells - Texture_SER_1_Cytoplasm_Alexa 647_2 SER Saddle 1 px
Cells - Texture_SER_1_Cytoplasm_Alexa 647_2 SER Bright 1 px
Cells - Texture_SER_1_Cytoplasm_Alexa 647_2 SER Dark 1 px
Cells - Texture_SER_2_Cytoplasm_Alexa 647_2 SER Spot 2 px
Cells - Texture_SER_2_Cytoplasm_Alexa 647_2 SER Hole 2 px
Cells - Texture_SER_2_Cytoplasm_Alexa 647_2 SER Edge 2 px
Cells - Texture_SER_2_Cytoplasm_Alexa 647_2 SER Ridge 2 px
Cells - Texture_SER_2_Cytoplasm_Alexa 647_2 SER Valley 2 px
Cells - Texture_SER_2_Cytoplasm_Alexa 647_2 SER Saddle 2 px
Cells - Texture_SER_2_Cytoplasm_Alexa 647_2 SER Bright 2 px
Cells - Texture_SER_2_Cytoplasm_Alexa 647_2 SER Dark 2 px
Cells - Texture_Haralick_1_Cytoplasm_Alexa 647_2 Haralick Correlation 1 px
Cells - Texture_Haralick_1_Cytoplasm_Alexa 647_2 Haralick Contrast 1 px
Cells - Texture_Haralick_1_Cytoplasm_Alexa 647_2 Haralick Sum Variance 1 px
Cells - Texture_Haralick_1_Cytoplasm_Alexa 647_2 Haralick Homogeneity 1 px
Cells - Texture_Haralick_2_Cytoplasm_Alexa 647_2 Haralick Correlation 2 px
Cells - Texture_Haralick_2_Cytoplasm_Alexa 647_2 Haralick Contrast 2 px
Cells - Texture_Haralick_2_Cytoplasm_Alexa 647_2 Haralick Sum Variance 2 px
Cells - Texture_Haralick_2_Cytoplasm_Alexa 647_2 Haralick Homogeneity 2 px
Cells - Texture_Haralick_3_Cytoplasm_Alexa 647_2 Haralick Correlation 3 px
Cells - Texture_Haralick_3_Cytoplasm_Alexa 647_2 Haralick Contrast 3 px
Cells - Texture_Haralick_3_Cytoplasm_Alexa 647_2 Haralick Sum Variance 3 px
Cells - Texture_Haralick_3_Cytoplasm_Alexa 647_2 Haralick Homogeneity 3 px
Cells - Texture_Gabor_Cytoplasm_Alexa 647_2 Gabor Min 2 px w2
Cells - Texture_Gabor_Cytoplasm_Alexa 647_2 Gabor Max 2 px w2
Cells - Texture_SER_0_RingRegion_Alexa 647_2 SER Spot 0 px
Cells - Texture_SER_0_RingRegion_Alexa 647_2 SER Hole 0 px
Cells - Texture_SER_0_RingRegion_Alexa 647_2 SER Edge 0 px
Cells - Texture_SER_0_RingRegion_Alexa 647_2 SER Ridge 0 px
Cells - Texture_SER_0_RingRegion_Alexa 647_2 SER Valley 0 px
Cells - Texture_SER_0_RingRegion_Alexa 647_2 SER Saddle 0 px
Cells - Texture_SER_0_RingRegion_Alexa 647_2 SER Bright 0 px
Cells - Texture_SER_0_RingRegion_Alexa 647_2 SER Dark 0 px
Cells - Texture_SER_1_RingRegion_Alexa 647_2 SER Spot 1 px
Cells - Texture_SER_1_RingRegion_Alexa 647_2 SER Hole 1 px
Cells - Texture_SER_1_RingRegion_Alexa 647_2 SER Edge 1 px
Cells - Texture_SER_1_RingRegion_Alexa 647_2 SER Ridge 1 px
Cells - Texture_SER_1_RingRegion_Alexa 647_2 SER Valley 1 px
Cells - Texture_SER_1_RingRegion_Alexa 647_2 SER Saddle 1 px
Cells - Texture_SER_1_RingRegion_Alexa 647_2 SER Bright 1 px
Cells - Texture_SER_1_RingRegion_Alexa 647_2 SER Dark 1 px
Cells - Texture_SER_2_RingRegion_Alexa 647_2 SER Spot 2 px
Cells - Texture_SER_2_RingRegion_Alexa 647_2 SER Hole 2 px
Cells - Texture_SER_2_RingRegion_Alexa 647_2 SER Edge 2 px
Cells - Texture_SER_2_RingRegion_Alexa 647_2 SER Ridge 2 px
Cells - Texture_SER_2_RingRegion_Alexa 647_2 SER Valley 2 px
Cells - Texture_SER_2_RingRegion_Alexa 647_2 SER Saddle 2 px
Cells - Texture_SER_2_RingRegion_Alexa 647_2 SER Bright 2 px
Cells - Texture_SER_2_RingRegion_Alexa 647_2 SER Dark 2 px
Cells - Texture_Haralick_1_RingRegion_Alexa 647_2 Haralick Correlation 1 px
Cells - Texture_Haralick_1_RingRegion_Alexa 647_2 Haralick Contrast 1 px
Cells - Texture_Haralick_1_RingRegion_Alexa 647_2 Haralick Sum Variance 1 px
Cells - Texture_Haralick_1_RingRegion_Alexa 647_2 Haralick Homogeneity 1 px
Cells - Texture_Haralick_2_RingRegion_Alexa 647_2 Haralick Correlation 2 px
Cells - Texture_Haralick_2_RingRegion_Alexa 647_2 Haralick Contrast 2 px
Cells - Texture_Haralick_2_RingRegion_Alexa 647_2 Haralick Sum Variance 2 px
Cells - Texture_Haralick_2_RingRegion_Alexa 647_2 Haralick Homogeneity 2 px
Cells - Texture_Haralick_3_RingRegion_Alexa 647_2 Haralick Correlation 3 px
Cells - Texture_Haralick_3_RingRegion_Alexa 647_2 Haralick Contrast 3 px
Cells - Texture_Haralick_3_RingRegion_Alexa 647_2 Haralick Sum Variance 3 px
Cells - Texture_Haralick_3_RingRegion_Alexa 647_2 Haralick Homogeneity 3 px
Cells - Texture_Gabor_RingRegion_Alexa 647_2 Gabor Min 2 px w2
Cells - Texture_Gabor_RingRegion_Alexa 647_2 Gabor Max 2 px w2
Nucleoli - Morphology_Nucleolus Area [ÂµmÂ²]
Nucleoli - Morphology_Nucleolus Roundness
Nucleoli - Morphology_Nucleolus Width [Âµm]
Nucleoli - Morphology_Nucleolus Length [Âµm]
Nucleoli - Morphology_Nucleolus Ratio Width to Length
Nucleoli - Morphology_STAR_Spot_Alexa 488 Symmetry 02
Nucleoli - Morphology_STAR_Spot_Alexa 488 Symmetry 03
Nucleoli - Morphology_STAR_Spot_Alexa 488 Symmetry 04
Nucleoli - Morphology_STAR_Spot_Alexa 488 Symmetry 05
Nucleoli - Morphology_STAR_Spot_Alexa 488 Symmetry 12
Nucleoli - Morphology_STAR_Spot_Alexa 488 Symmetry 13
Nucleoli - Morphology_STAR_Spot_Alexa 488 Symmetry 14
Nucleoli - Morphology_STAR_Spot_Alexa 488 Symmetry 15
Nucleoli - Morphology_STAR_Spot_Alexa 488 Threshold Compactness 30%
Nucleoli - Morphology_STAR_Spot_Alexa 488 Threshold Compactness 40%
Nucleoli - Morphology_STAR_Spot_Alexa 488 Threshold Compactness 50%
Nucleoli - Morphology_STAR_Spot_Alexa 488 Threshold Compactness 60%
Nucleoli - Morphology_STAR_Spot_Alexa 488 Axial Small Length
Nucleoli - Morphology_STAR_Spot_Alexa 488 Axial Length Ratio
Nucleoli - Morphology_STAR_Spot_Alexa 488 Radial Mean
Nucleoli - Morphology_STAR_Spot_Alexa 488 Radial Relative Deviation
Nucleoli - Morphology_STAR_Spot_Alexa 488 Profile 1/2
Nucleoli - Morphology_STAR_Spot_Alexa 488 Profile 2/2
Nucleoli - Intensity_Spot_Alexa 488 Mean
Nucleoli - Intensity_Spot_Alexa 488 StdDev
Nucleoli - Intensity_Spot_Alexa 488 Median
Nucleoli - Intensity_Spot_Alexa 488 Maximum
Nucleoli - Intensity_Spot_Alexa 488 Minimum
Nucleoli - Intensity_Spot_Alexa 488 Sum
Nucleoli - Intensity_Spot_Alexa 488 CV [%]
Nucleoli - Intensity_Spot_Alexa 488 Quantile 75%
Nucleoli - Intensity_Spot_Alexa 488 Contrast

## Sheet: features to feature categories
Assignment of features to feature categries (*Feature* => "feature category")
$Features$ LIKE "*Morphology_Nucleus*" => "Generic_Nucleus_Morphology"
$Features$ LIKE "*Intensity_Nucleus_HOECHST 33342_2*" => "DNA_Nucleus_Intensity"
$Features$ LIKE "*Intensity_Nucleus_Alexa 488 *" => "RNA_Nucleus_Intensity"
$Features$ LIKE "*Nucleus_Alexa 488 Threshold Compactness*" => "RNA_Nucleus_Compactness"
$Features$ LIKE "*Nucleus_Alexa 488 Symmetry*" => "RNA_Nucleus_Symmetry"
$Features$ LIKE "*Nucleus_HOECHST 33342_2 Symmetry*" => "DNA_Nucleus_Symmetry"
$Features$ LIKE "*Nucleus_HOECHST 33342_2 Threshold Compactness*" => "DNA_Nucleus_Compactness"
$Features$ LIKE "*Nucleus_Alexa 488 Axial*" => "RNA_Nucleus_Distribution"
$Features$ LIKE "*Nucleus_HOECHST 33342_2 Axial*" => "DNA_Nucleus_Distribution"
$Features$ LIKE "*Nucleus_Alexa 488 Radial*" => "RNA_Nucleus_Distribution"
$Features$ LIKE "*Nucleus_HOECHST 33342_2 Radial*" => "DNA_Nucleus_Distribution"
$Features$ LIKE "*Nucleus_Alexa 488 Profile*" => "RNA_Nucleus_Distribution"
$Features$ LIKE "*Nucleus_HOECHST 33342_2 Profile*" => "DNA_Nucleus_Distribution"
$Features$ LIKE "*Texture_*_Nucleus_Alexa 488 *" => "RNA_Nucleus_Texture"
$Features$ LIKE "*Texture_*_Nucleus_HOECHST 33342_2*" => "DNA_Nucleus_Texture"
$Features$ LIKE "*Morphology_Cell*" => "Generic_Cell_Morphology"
$Features$ LIKE "*AbsoluteCellNumber*"=> "Generic_Cell_Number"
$Features$ LIKE "*NeighborContact*" => "Generic_Membrane_Morphology"
$Features$ LIKE "*Cytoplasm_Alexa 488 Symmetry*" => "RNA_Cytoplasm_Symmetry"
$Features$ LIKE "*Cytoplasm_Alexa 488 Threshold Compactness*" => "RNA_Cytoplasm_Compactness"
$Features$ LIKE "*Cytoplasm_Alexa 488 Axial*" => "RNA_Cytoplasm_Distribution"
$Features$ LIKE "*Cytoplasm_Alexa 488 Radial*" => "RNA_Cytoplasm_Distribution"
$Features$ LIKE "*Cytoplasm_Alexa 488 Profile*" => "RNA_Cytoplasm_Distribution"
$Features$ LIKE "*Intensity_Cytoplasm_Alexa 488 *" => "RNA_Cytoplasm_Intensity"
$Features$ LIKE "*Texture_*_Cytoplasm_Alexa 488 *" => "RNA_Cytoplasm_Texture"
$Features$ LIKE "*Cytoplasm_Alexa 647 Symmetry*" => "Lyso_Cytoplasm_Symmetry"
$Features$ LIKE "*Cytoplasm_Alexa 647 Threshold Compactness*" => "Lyso_Cytoplasm_Compactness"
$Features$ LIKE "*Cytoplasm_Alexa 647 Axial*" => "Lyso_Cytoplasm_Distribution"
$Features$ LIKE "*Cytoplasm_Alexa 647 Radial*" => "Lyso_Cytoplasm_Distribution"
$Features$ LIKE "*Cytoplasm_Alexa 647 Profile*" => "Lyso_Cytoplasm_Distribution"
$Features$ LIKE "*Intensity_Cytoplasm_Alexa 647 *" => "Lyso_Cytoplasm_Intensity"
$Features$ LIKE "*Texture_*_Cytoplasm_Alexa 647 *" => "Lyso_Cytoplasm_Texture"
$Features$ LIKE "*Cytoplasm_HOECHST 33342 Symmetry*" => "Actin_Cytoplasm_Symmetry"
$Features$ LIKE "*Cytoplasm_HOECHST 33342 Threshold Compactness*" => "Actin_Cytoplasm_Compactness"
$Features$ LIKE "*Cytoplasm_HOECHST 33342 Axial*" => "Actin_Cytoplasm_Distribution"
$Features$ LIKE "*Cytoplasm_HOECHST 33342 Radial*" => "Actin_Cytoplasm_Distribution"
$Features$ LIKE "*Cytoplasm_HOECHST 33342 Profile*" => "Actin_Cytoplasm_Distribution"
$Features$ LIKE "*Intensity_Cytoplasm_HOECHST 33342 *" => "Actin_Cytoplasm_Intensity"
$Features$ LIKE "*Texture_*_Cytoplasm_HOECHST 33342 *" => "Actin_Cytoplasm_Texture"
$Features$ LIKE "*Cytoplasm_Alexa 488_2 Symmetry*" => "Golgi_Cytoplasm_Symmetry"
$Features$ LIKE "*Cytoplasm_Alexa 488_2 Threshold Compactness*" => "Golgi_Cytoplasm_Compactness"
$Features$ LIKE "*Cytoplasm_Alexa 488_2 Axial*" => "Golgi_Cytoplasm_Distribution"
$Features$ LIKE "*Cytoplasm_Alexa 488_2 Radial*" => "Golgi_Cytoplasm_Distribution"
$Features$ LIKE "*Cytoplasm_Alexa 488_2 Profile*" => "Golgi_Cytoplasm_Distribution"
$Features$ LIKE "*Intensity_Cytoplasm_Alexa 488_2*" => "Golgi_Cytoplasm_Intensity"
$Features$ LIKE "*Texture_*_Cytoplasm_Alexa 488_2*" => "Golgi_Cytoplasm_Texture"
$Features$ LIKE "*Cytoplasm_Alexa 568_2 Symmetry*" => "Mito_Cytoplasm_Symmetry"
$Features$ LIKE "*Cytoplasm_Alexa 568_2 Threshold Compactness*" => "Mito_Cytoplasm_Compactness"
$Features$ LIKE "*Cytoplasm_Alexa 568_2 Axial*" => "Mito_Cytoplasm_Distribution"
$Features$ LIKE "*Cytoplasm_Alexa 568_2 Radial*" => "Mito_Cytoplasm_Distribution"
$Features$ LIKE "*Cytoplasm_Alexa 568_2 Profile*" => "Mito_Cytoplasm_Distribution"
$Features$ LIKE "*Intensity_Cytoplasm_Alexa 568_2*" => "Mito_Cytoplasm_Intensity"
$Features$ LIKE "*Texture_*_Cytoplasm_Alexa 568_2*" => "Mito_Cytoplasm_Texture"
$Features$ LIKE "*Cytoplasm_Alexa 647_2 Symmetry*" => "ER_Cytoplasm_Symmetry"
$Features$ LIKE "*Cytoplasm_Alexa 647_2 Threshold Compactness*" => "ER_Cytoplasm_Compactness"
$Features$ LIKE "*Cytoplasm_Alexa 647_2 Axial*" => "ER_Cytoplasm_Distribution"
$Features$ LIKE "*Cytoplasm_Alexa 647_2 Radial*" => "ER_Cytoplasm_Distribution"
$Features$ LIKE "*Cytoplasm_Alexa 647_2 Profile*" => "ER_Cytoplasm_Distribution"
$Features$ LIKE "*Intensity_Cytoplasm_Alexa 647_2*" => "ER_Cytoplasm_Intensity"
$Features$ LIKE "*Texture_*_Cytoplasm_Alexa 647_2*" => "ER_Cytoplasm_Texture"
$Features$ LIKE "*Intensity_RingRegion_Alexa 647 *" => "Lyso_Ring_Intensity"
$Features$ LIKE "*Texture_*_RingRegion_Alexa 647 *" => "Lyso_Ring_Texture"
$Features$ LIKE "*Intensity_RingRegion_HOECHST 33342 *" => "Actin_Ring_Intensity"
$Features$ LIKE "*Texture_*_RingRegion_HOECHST 33342 *" => "Actin_Ring_Texture"
$Features$ LIKE "*Intensity_RingRegion_Alexa 488_2*" => "Golgi_Ring_Intensity"
$Features$ LIKE "*Texture_*_RingRegion_Alexa 488_2*" => "Golgi_Ring_Texture"
$Features$ LIKE "*Intensity_RingRegion_Alexa 568_2*" => "Mito_Ring_Intensity"
$Features$ LIKE "*Texture_*_RingRegion_Alexa 568_2*" => "Mito_Ring_Texture"
$Features$ LIKE "*Intensity_RingRegion_Alexa 647_2*" => "ER_Ring_Intensity"
$Features$ LIKE "*Texture_*_RingRegion_Alexa 647_2*" => "ER_Ring_Texture"
$Features$ LIKE "*Intensity_MembraneRegion_HOECHST 33342 *" => "Actin_Membrane_Intensity"
$Features$ LIKE "*Texture_*_MembraneRegion_HOECHST 33342 *" => "Actin_Membrane_Texture"
$Features$ LIKE "*Intensity_MembraneRegion_Alexa 488_2*" => "Golgi_Membrane_Intensity"
$Features$ LIKE "*Texture_*_MembraneRegion_Alexa 488_2*" => "Golgi_Membrane_Texture"
$Features$ LIKE "*Morphology_Nucleolus*" => "Generic_Nucleoli_Morphology"
$Features$ LIKE "*Number of Nucleoli*" => "RNA_Nucleoli_Number"
$Features$ LIKE "*Spot_Alexa 488 Symmetry*" => "RNA_Nucleoli_Symmetry"
$Features$ LIKE "*Spot_Alexa 488 Threshold Compactness*" => "RNA_Nucleoli_Compactness"
$Features$ LIKE "*Spot_Alexa 488 Axial*" => "RNA_Nucleoli_Distribution"
$Features$ LIKE "*Spot_Alexa 488 Radial*" => "RNA_Nucleoli_Distribution"
$Features$ LIKE "*Spot_Alexa 488 Profile*" => "RNA_Nucleoli_Distribution"
$Features$ LIKE "*Intensity_Spot_Alexa 488 *" => "RNA_Nucleoli_Intensity"

## Sheet: feature categories
List of feature categories
"Generic_Nucleus_Morphology"
"DNA_Nucleus_Intensity"
"RNA_Nucleus_Intensity"
"RNA_Nucleus_Compactness"
"RNA_Nucleus_Symmetry"
"DNA_Nucleus_Symmetry"
"DNA_Nucleus_Compactness"
"RNA_Nucleus_Distribution"
"DNA_Nucleus_Distribution"
"RNA_Nucleus_Texture"
"DNA_Nucleus_Texture"
"Generic_Cell_Morphology"
"Generic_Cell_Number"
"Generic_Membrane_Morphology"
"RNA_Cytoplasm_Symmetry"
"RNA_Cytoplasm_Compactness"
"RNA_Cytoplasm_Distribution"
"RNA_Cytoplasm_Intensity"
"RNA_Cytoplasm_Texture"
"Lyso_Cytoplasm_Symmetry"
"Lyso_Cytoplasm_Compactness"
"Lyso_Cytoplasm_Distribution"
"Lyso_Cytoplasm_Intensity"
"Lyso_Cytoplasm_Texture"
"Actin_Cytoplasm_Symmetry"
"Actin_Cytoplasm_Compactness"
"Actin_Cytoplasm_Distribution"
"Actin_Cytoplasm_Intensity"
"Actin_Cytoplasm_Texture"
"Golgi_Cytoplasm_Symmetry"
"Golgi_Cytoplasm_Compactness"
"Golgi_Cytoplasm_Distribution"
"Golgi_Cytoplasm_Intensity"
"Golgi_Cytoplasm_Texture"
"Mito_Cytoplasm_Symmetry"
"Mito_Cytoplasm_Compactness"
"Mito_Cytoplasm_Distribution"
"Mito_Cytoplasm_Intensity"
"Mito_Cytoplasm_Texture"
"ER_Cytoplasm_Symmetry"
"ER_Cytoplasm_Compactness"
"ER_Cytoplasm_Distribution"
"ER_Cytoplasm_Intensity"
"ER_Cytoplasm_Texture"
"Lyso_Ring_Intensity"
"Lyso_Ring_Texture"
"Actin_Ring_Intensity"
"Actin_Ring_Texture"
"Golgi_Ring_Intensity"
"Golgi_Ring_Texture"
"Mito_Ring_Intensity"
"Mito_Ring_Texture"
"ER_Ring_Intensity"
"ER_Ring_Texture"
"Actin_Membrane_Intensity"
"Actin_Membrane_Texture"
"Golgi_Membrane_Intensity"
"Golgi_Membrane_Texture"
"Generic_Nucleoli_Morphology"
"RNA_Nucleoli_Number"
"RNA_Nucleoli_Symmetry"
"RNA_Nucleoli_Compactness"
"RNA_Nucleoli_Distribution"
"RNA_Nucleoli_Intensity"
